# Supplementary material for: Design principles of collateral sensitivity-based dosing strategies
Source: Nat Commun. 2021 Sep 28;12:5691. doi: 10.1038/s41467-021-25927-3 (PMC8479078; doi:10.1038/s41467-021-25927-3)
Supplement: Supplementary file 3 — Supplementary Software [file 41467_2021_25927_MOESM3_ESM.zip]

Archive with 44 entries (38 files):
- Aulin_NCOMM_2021_Results/
- Aulin_NCOMM_2021_Results/CS_model_function.R
- Aulin_NCOMM_2021_Results/Demo/
- Aulin_NCOMM_2021_Results/Demo/FIG_DEMO.R
- Aulin_NCOMM_2021_Results/Demo/Output_Demo/
- Aulin_NCOMM_2021_Results/Demo/Output_Demo/FIG_demo.pdf
- Aulin_NCOMM_2021_Results/Demo/Output_Demo/Scenario_1/
- Aulin_NCOMM_2021_Results/Demo/Output_Demo/Scenario_1/Scenario_1_input.rds
- Aulin_NCOMM_2021_Results/Demo/Output_Demo/Scenario_1/Scenario_1_sim_10_n10_2021-05-05.rds
- Aulin_NCOMM_2021_Results/Demo/Output_Demo/Scenario_1/Scenario_1_sim_11_n10_2021-05-05.rds
- Aulin_NCOMM_2021_Results/Demo/Output_Demo/Scenario_1/Scenario_1_sim_12_n10_2021-05-05.rds
- Aulin_NCOMM_2021_Results/Demo/Output_Demo/Scenario_1/Scenario_1_sim_1_n10_2021-05-05.rds
- Aulin_NCOMM_2021_Results/Demo/Output_Demo/Scenario_1/Scenario_1_sim_2_n10_2021-05-05.rds
- Aulin_NCOMM_2021_Results/Demo/Output_Demo/Scenario_1/Scenario_1_sim_3_n10_2021-05-05.rds
- Aulin_NCOMM_2021_Results/Demo/Output_Demo/Scenario_1/Scenario_1_sim_4_n10_2021-05-05.rds
- Aulin_NCOMM_2021_Results/Demo/Output_Demo/Scenario_1/Scenario_1_sim_5_n10_2021-05-05.rds
- Aulin_NCOMM_2021_Results/Demo/Output_Demo/Scenario_1/Scenario_1_sim_6_n10_2021-05-05.rds
- Aulin_NCOMM_2021_Results/Demo/Output_Demo/Scenario_1/Scenario_1_sim_7_n10_2021-05-05.rds
- Aulin_NCOMM_2021_Results/Demo/Output_Demo/Scenario_1/Scenario_1_sim_8_n10_2021-05-05.rds
- Aulin_NCOMM_2021_Results/Demo/Output_Demo/Scenario_1/Scenario_1_sim_9_n10_2021-05-05.rds
- Aulin_NCOMM_2021_Results/Demo/Scenario_1_DEMO.R
- Aulin_NCOMM_2021_Results/Execution_Scripts/
- Aulin_NCOMM_2021_Results/Execution_Scripts/Scenario_38.R
- Aulin_NCOMM_2021_Results/Execution_Scripts/Scenario_39.R
- Aulin_NCOMM_2021_Results/Execution_Scripts/Scenario_40.R
- Aulin_NCOMM_2021_Results/Execution_Scripts/Scenario_41.R
- Aulin_NCOMM_2021_Results/Execution_Scripts/Scenario_42.R
- Aulin_NCOMM_2021_Results/Execution_Scripts/Scenario_43.R
- Aulin_NCOMM_2021_Results/Execution_Scripts/Scenario_46.R
- Aulin_NCOMM_2021_Results/Execution_Scripts/Scenario_47.R
- Aulin_NCOMM_2021_Results/Execution_Scripts/Scenario_48.R
- Aulin_NCOMM_2021_Results/Execution_Scripts/Scenario_49.R
- Aulin_NCOMM_2021_Results/Figure_Scripts/
- Aulin_NCOMM_2021_Results/Figure_Scripts/FIG10_U.R
- Aulin_NCOMM_2021_Results/Figure_Scripts/FIG3_drug_effect.R
- Aulin_NCOMM_2021_Results/Figure_Scripts/FIG4_base.R
- Aulin_NCOMM_2021_Results/Figure_Scripts/FIG5_FIGS2_CS.R
- Aulin_NCOMM_2021_Results/Figure_Scripts/FIG6_FIGS3_drug_type.R
- Aulin_NCOMM_2021_Results/Figure_Scripts/FIG7_Css.R
- Aulin_NCOMM_2021_Results/Figure_Scripts/FIG8_FIT.R
- Aulin_NCOMM_2021_Results/Figure_Scripts/FIG9_R.R
- Aulin_NCOMM_2021_Results/Figure_Scripts/FIGS1_dose_finding.R
- Aulin_NCOMM_2021_Results/Plot_script.R
- Aulin_NCOMM_2021_Results/Readme.pdf
