# Supplementary material for: Design principles of collateral sensitivity-based dosing strategies
Source: Nat Commun. 2021 Sep 28;12:5691. doi: 10.1038/s41467-021-25927-3 (PMC8479078; doi:10.1038/s41467-021-25927-3)
Supplement: Supplementary file 3 — Supplementary Software [file 41467_2021_25927_MOESM3_ESM.zip › Aulin_NCOMM_2021_Results/Demo/FIG_DEMO.R]

####################################
########### CS PKPD model ##########
####### Processing script  #########
#######      DEMO         ##########
##   Written by Linda Aulin       ##
####################################
###################################


library(dplyr)
library(tidyr)
library(patchwork)
library(forcats)
source("Plot_script.R")

Scenario_n <- 1

dat_path <- paste0("Scenario_", Scenario_n)
file_list <-list.files(dat_path, pattern = "sim")
Scenario_input <- readRDS(paste0(dat_path, "/","Scenario_", Scenario_n , "_input.rds"))


# Import all simulations for scenario n
df_list <- list()
for(i in 1:length(file_list)) {
  
  df_i <- file_list[i]
  df_ii<- readRDS(paste0(dat_path, "/",df_i))
  
  df_list[[i]] <- df_ii
  
}

# Bind together all simulations for scenario n
df_raw <- bind_rows(df_list) %>% 
  left_join(Scenario_input, by =c("SIM_ID" = "ID")) 

df<- df_raw %>% 
  mutate(S0 = 10^4) %>% 
  mutate(model = ifelse(model == "Combination", "Simultaneous", model)) %>% 
  mutate(Scenario = Scenario_n,
         model = as.factor(model)) %>% 
  mutate(model = fct_relevel( model, c('Sequential',
                                       '3 day cycling', 
                                       '1 day cycling', 
                                       "Simultaneous")),
         Population = fct_relevel( Population, c('S', 
                                            'RA',
                                            'RB', 
                                            'RARB')))


#Make bar plot
res_bar_CS_plot <-make_RES_bar_plot( df, R = "CS")

pdf( file = "FIG_demo.pdf", height = 10, width = 11)
res_bar_CS_plot
dev.off()
